# Supplementary material for: Recognizing the Frequency of Exposure to Cyberbullying in Children: The Results of the National HBSC Study in Serbia
Source: Children (Basel). 2024 Jan 29;11(2):172. doi: 10.3390/children11020172 (PMC10887102; doi:10.3390/children11020172)
Supplement: Supplementary file 1 [file children-11-00172-s001.zip]

Archive with 1 entries (1 files):
- children-2775903-supplementary.pdf
